# Supplementary material for: Salvia miltiorrhiza Bge. (Danshen) for Inflammatory Bowel Disease: Clinical Evidence and Network Pharmacology-Based Strategy for Developing Supplementary Medical Application
Source: Front Pharmacol. 2022 Jan 19;12:741871. doi: 10.3389/fphar.2021.741871 (PMC8807566; doi:10.3389/fphar.2021.741871)
Supplement: Supplementary file 1 [file DataSheet1.ZIP]

Archive with 6 entries (6 files):
- DataSheet1 .docx
- FIGURE S1.jpg
- FIGURE S2.jpg
- MATERIAL S1.xlsx
- MATERIAL S2.xlsx
- MATERIAL S3.xlsx
