# Supplementary material for: Salvia miltiorrhiza Bge. (Danshen) for Inflammatory Bowel Disease: Clinical Evidence and Network Pharmacology-Based Strategy for Developing Supplementary Medical Application
Source: Front Pharmacol. 2022 Jan 19;12:741871. doi: 10.3389/fphar.2021.741871 (PMC8807566; doi:10.3389/fphar.2021.741871)
Supplement: Supplementary file 1 [file DataSheet1.ZIP › MATERIAL S1.xlsx]

## Sheet: Sheet1
Molecule	Pubchem CID	TCMSP ID	DOI or Patent Number
(2R)-3-(3,4-dihydroxyphenyl)-2-[(Z)-3-(3,4-dihydroxyphenyl)acryloyl]oxy-propionic acid (Rosmarinate, Rosmarinic acid)	639655	MOL001453	10.1038/sj.jim.2900624
(2S)-3-(3,4-dihydroxyphenyl)-2-hydroxypropanoic acid	179536	MOL007072	CN101838195
(6S)-6-(hydroxymethyl)-1,6-dimethyl-8,9-dihydro-7H-naphtho[8,7-g]benzofuran-10,11-dione	9926694	MOL007155	10.12032/TMR20201027204
(6S,7R)-6,7-dihydroxy-1,6-dimethyl-8,9-dihydro-7H-naphtho[8,7-g]benzofuran-10,11-dione	10470747	MOL007070	10.1021/jo00304a009
2-(4-hydroxy-3-methoxyphenyl)-5-(3-hydroxypropyl)-7-methoxy-3-benzofurancarboxaldehyde	6709746	MOL007050	10.1124/mol.65.1.77
2-isopropyl-8-methylphenanthrene-3,4-dione	135872	MOL007041	10.1248/cpb.31.1670
3-beta-Hydroxymethyllenetanshiquinone	5318290	MOL007059	10.1016/j.jchromb.2013.02.009
3α-hydroxytanshinone IIA	14610644		10.1016/S0031-9422(00)84900-6
4-methylenemiltirone	14609851	MOL007049	10.1002/rcm.4195
Arucadiol	11011966	MOL007036	10.1016/S0031-9422(00)81178-4
Asiatic acid	119034	MOL007253	10.1002/ptr.5877
Baicalin	64982	MOL002776	10.12032/TMR20201027204
Caffeic acid	1549111	MOL000414	10.12032/TMR20201027204
Caffeic acid phenethyl ester	5281787		10.1016/j.phymed.2018.09.170
Caryophyllene	5281515	MOL000036	10.15983/j.cnki.jsnu.2011.01.020
Cryptotanshinone	160254	MOL007088	10.12032/TMR20201027204
Danshenol A	3083514	MOL007082	10.12032/TMR20201027204
Danshenol B	3083515	MOL007081	10.12032/TMR20201027204
Danshensu	11600642	MOL007134	10.3390/molecules19022029
Danshexinkum D	124307626	MOL007093	10.1248/bpb.31.501
Deoxyneocryptotanshinone	15690458	MOL007098	10.1016/j.cbi.2017.10.013
Dihydroisotanshinone I	11778300	MOL007099	10.12032/TMR20201027204
Dihydrotanshinone I	40785034	MOL007101	10.6039/j.issn.1001-0408.2013.32.26
Epidanshenspiroketallactone	102004791	MOL007105	10.1016/0031-9422(89)80294-8
Ferruginol	442027	MOL007107	10.12032/TMR20201027204
Formyltanshinone	14609847	MOL007058	10.12032/TMR20201027204
Isocryptotanshinone	626608	MOL007108	10.1155/2016/5293284
Isotanshinone IIA	626354	MOL007111	10.1016/j.lfs.2004.11.016
Luteolin	5280445	MOL000006	10.12032/TMR20201027204
Manool	3034394	MOL007115	10.12032/TMR20201027204
Methylenetanshinquinone	105118	MOL007061	10.1055/s-0030-1270933
Miltionone I	5319835	MOL007119	10.1016/0031-9422(89)80294-8
Miltionone II	5319836	MOL007120	10.1016/0031-9422(89)80294-8
Miltipolone	10086184	MOL007121	10.1246/bcsj.64.3422
Miltirone	160142	MOL007122	10.12032/TMR20201027204
Neocryptotanshinone	44425165	MOL007125	10.12032/TMR20201027204
Neocryptotanshinone II	5320066	MOL007124	10.12032/TMR20201027204
Nortanshinone	10062187	MOL007127	10.19540/j.cnki.cjcmm.20181226.020
Phytosterols	12303662		10.3389/fpls.2016.01274
Poriferast-5-en-3beta-ol	457801	MOL001771	10.13407/j.cnki.jpp.1672-108x.2011.04.001
Protocatechuic acid	72	MOL000105	10.12032/TMR20201027204
Przewaquinone B	622085	MOL007068	10.1016/j.chroma.2013.12.042
Przewaquinone C	126071	MOL007069	10.1055/s-2006-957696
Przewaquinone E	126072	MOL007152	10.1055/s-2006-957696
Przewaquinone F	126073	MOL007071	CA2019-3118461
Rosmarinic acid	5281792	MOL011865	10.12032/TMR20201027204
Salvianolic acid A	5281793	MOL007136	10.12032/TMR20201027204
Salvianolic acid B	51066555	MOL007074	10.12032/TMR20201027204
Salvianolic acid D	75412558	MOL007138	10.1142/S0192415X13500742
Salvianolic acid G	11683160	MOL007141	10.1002/bmc.415
Salvianolic acid J	24177556	MOL007142	10.1177/1934578X0800300503
Salvilenone	389885	MOL007085	10.12032/TMR20201027204
Salviolone	10355691	MOL007145	10.12032/TMR20201027204
Sclareol	7060889	MOL007077	10.12032/TMR20201027204
Tanshinaldehyde	124268	MOL007079	10.1016/j.jpba.2006.11.003
Tanshindiol A	16730071	MOL007150	10.12032/TMR20201027204
Tanshindiol B	5321620	MOL007151	10.12032/TMR20201027204
Tanshinone I	114917	MOL007157	10.1055/s-2006-957696
Tanshinone IIA	164676	MOL007154	10.12032/TMR20201027204
Tanshinone IIB	318797		10.12032/TMR20201027204
Tournefolic acid A	10403222	MOL007048	10.3998/ark.5550190.0013.619
Trijuganone B	124416	MOL001601	10.1002/ptr.6013
