# Supplementary material for: Salvia miltiorrhiza Bge. (Danshen) for Inflammatory Bowel Disease: Clinical Evidence and Network Pharmacology-Based Strategy for Developing Supplementary Medical Application
Source: Front Pharmacol. 2022 Jan 19;12:741871. doi: 10.3389/fphar.2021.741871 (PMC8807566; doi:10.3389/fphar.2021.741871)
Supplement: Supplementary file 1 [file DataSheet1.ZIP › MATERIAL S2.xlsx]

## Sheet: Sheet1
Compound	Target	DOI of validated references
(2R)-3-(3,4-Dihydroxyphenyl)-2-[(Z)-3-(3,4-Dihydroxyphenyl)Acryloyl]Oxy-Propionic Acid	DPP4
(2R)-3-(3,4-Dihydroxyphenyl)-2-[(Z)-3-(3,4-Dihydroxyphenyl)Acryloyl]Oxy-Propionic Acid	F2
(2R)-3-(3,4-Dihydroxyphenyl)-2-[(Z)-3-(3,4-Dihydroxyphenyl)Acryloyl]Oxy-Propionic Acid	FYN
(2R)-3-(3,4-Dihydroxyphenyl)-2-[(Z)-3-(3,4-Dihydroxyphenyl)Acryloyl]Oxy-Propionic Acid	MMP1
(2R)-3-(3,4-Dihydroxyphenyl)-2-[(Z)-3-(3,4-Dihydroxyphenyl)Acryloyl]Oxy-Propionic Acid	PPARG
(2R)-3-(3,4-Dihydroxyphenyl)-2-[(Z)-3-(3,4-Dihydroxyphenyl)Acryloyl]Oxy-Propionic Acid	PTGS2
(2S)-3-(3,4-Dihydroxyphenyl)-2-Hydroxypropanoic Acid	DPP4
(2S)-3-(3,4-Dihydroxyphenyl)-2-Hydroxypropanoic Acid	F2
(2S)-3-(3,4-Dihydroxyphenyl)-2-Hydroxypropanoic Acid	PTGS1
(2S)-3-(3,4-Dihydroxyphenyl)-2-Hydroxypropanoic Acid	PTGS2
(6S,7R)-6,7-Dihydroxy-1,6-Dimethyl-8,9-Dihydro-7H-Naphtho[8,7-G]Benzofuran-10,11-Dione	DPP4
(6S,7R)-6,7-Dihydroxy-1,6-Dimethyl-8,9-Dihydro-7H-Naphtho[8,7-G]Benzofuran-10,11-Dione	F2
(6S,7R)-6,7-Dihydroxy-1,6-Dimethyl-8,9-Dihydro-7H-Naphtho[8,7-G]Benzofuran-10,11-Dione	PTGS2
2-(4-Hydroxy-3-Methoxyphenyl)-5-(3-Hydroxypropyl)-7-Methoxy-3-Benzofurancarboxaldehyde	ESR2
2-(4-Hydroxy-3-Methoxyphenyl)-5-(3-Hydroxypropyl)-7-Methoxy-3-Benzofurancarboxaldehyde	F2
2-(4-Hydroxy-3-Methoxyphenyl)-5-(3-Hydroxypropyl)-7-Methoxy-3-Benzofurancarboxaldehyde	MAPK14
2-(4-Hydroxy-3-Methoxyphenyl)-5-(3-Hydroxypropyl)-7-Methoxy-3-Benzofurancarboxaldehyde	NOS2
2-(4-Hydroxy-3-Methoxyphenyl)-5-(3-Hydroxypropyl)-7-Methoxy-3-Benzofurancarboxaldehyde	PPARG
2-Isopropyl-8-Methylphenanthrene-3,4-Dione	CHRM1
2-Isopropyl-8-Methylphenanthrene-3,4-Dione	GABRA1
2-Isopropyl-8-Methylphenanthrene-3,4-Dione	OPRM1
2-Isopropyl-8-Methylphenanthrene-3,4-Dione	PPARG
2-Isopropyl-8-Methylphenanthrene-3,4-Dione	PTGS1
2-Isopropyl-8-Methylphenanthrene-3,4-Dione	PTGS2
2-Isopropyl-8-Methylphenanthrene-3,4-Dione	SLC6A4
3-Beta-Hydroxymethyllenetanshiquinone	CHRM1
3-Beta-Hydroxymethyllenetanshiquinone	DPP4
3-Beta-Hydroxymethyllenetanshiquinone	F2
3-Beta-Hydroxymethyllenetanshiquinone	OPRD1
3-Beta-Hydroxymethyllenetanshiquinone	OPRM1
3-Beta-Hydroxymethyllenetanshiquinone	PTGS2
3α-Hydroxytanshinone IIA	CHRM1
3α-Hydroxytanshinone IIA	DPP4
3α-Hydroxytanshinone IIA	F2
3α-Hydroxytanshinone IIA	OPRD1
3α-Hydroxytanshinone IIA	OPRM1
3α-Hydroxytanshinone IIA	PTGS2
4-Methylenemiltirone	CHRM1
4-Methylenemiltirone	DRD2
4-Methylenemiltirone	GABRA1
4-Methylenemiltirone	OPRD1
4-Methylenemiltirone	OPRM1
4-Methylenemiltirone	PPARG
4-Methylenemiltirone	PTGS1
4-Methylenemiltirone	PTGS2
4-Methylenemiltirone	SLC6A4
Asiatic Acid	TNF	10.1016/j.intimp.2014.12.009
Asiatic Acid	IL1B	10.1016/j.intimp.2014.12.009
Asiatic Acid	IL6	10.1016/j.intimp.2014.12.009
Asiatic Acid	IFNG	10.1016/j.intimp.2014.12.009
Asiatic Acid	NLRP3	10.1016/j.intimp.2014.12.009
Arucadiol	CHRM1
Arucadiol	OPRM1
Arucadiol	PTGS1
Arucadiol	PTGS2
Ferruginol	CHRM1
Ferruginol	F2
Ferruginol	OPRM1
Isotanshinone II	CHRM1
Isotanshinone II	DPP4
Isotanshinone II	ESR2
Isotanshinone II	F2
Isotanshinone II	GABRA1
Isotanshinone II	NOS2
Isotanshinone II	OPRD1
Isotanshinone II	OPRM1
Isotanshinone II	PTGS2
Nortanshinone	DPP4
Nortanshinone	F2
Nortanshinone	GABRA1
Nortanshinone	OPRM1
Nortanshinone	PTGS1
Nortanshinone	PTGS2
Przewaquinone E	DPP4
Przewaquinone E	F2
Przewaquinone E	PTGS2
Salvilenone	ESR2
Salvilenone	PTGS1
Salvilenone	PTGS2
Tanshindiol A	DPP4
Tanshindiol A	F2
Tanshindiol A	PTGS2
Tournefolic Acid A	PTGS2
Trijuganone B	CHRM1
Trijuganone B	GABRA1
Trijuganone B	OPRD1
Trijuganone B	OPRM1
Trijuganone B	PTGS1
Trijuganone B	PTGS2
Trijuganone B	SLC6A4
Caffeic Acid	ALOX5	10.1007/s00702-008-0034-7
Caffeic Acid	MMP1	10.1016/j.intimp.2017.04.025
Caffeic Acid	MMP2	10.1002/ddr.21038
Caffeic Acid	MMP9	10.1002/ddr.21038
Caffeic Acid	PLAU	10.1371/journal.pone.0117530
Caffeic Acid	PRKCB	10.1016/S0304-4165(00)00009-X
Caffeic Acid	PTGS1	10.1371/journal.pone.0117530
Caffeic Acid	PTGS2	10.1007/s00203-021-02290-x
Caffeic Acid	RAC1	10.1016/j.lfs.2004.11.015
Caffeic Acid	SELP	10.1016/j.jnutbio.2008.07.009
Caffeic Acid	TNF	10.1016/j.phymed.2018.12.035
Caffeic Acid	IL17A	10.3945/jn.111.142208.
Caffeic Acid	IL4	10.3945/jn.111.142208.
Caffeic Acid	NOS2	10.18632/oncotarget.9306
Caffeic Acid	IL12A	10.18632/oncotarget.9306
Caffeic Acid	IL6	10.18632/oncotarget.9306
Caffeic Acid	IFNG	10.18632/oncotarget.9306
Caffeic Acid Phenethyl Ester	FYN
Caffeic Acid Phenethyl Ester	MAPK1	10.1016/j.freeradbiomed.2016.09.012
Caffeic Acid Phenethyl Ester	PTGS1
Cryptotanshinone	CCND1	10.1016/j.biopha.2021.111332
Cryptotanshinone	CHRM1
Cryptotanshinone	EDN1
Cryptotanshinone	GABRA1
Cryptotanshinone	OPRD1
Cryptotanshinone	OPRM1
Cryptotanshinone	PTGS1	10.1016/j.phymed.2020.153263
Cryptotanshinone	PTGS2	10.1016/j.ejphar.2006.07.055
Cryptotanshinone	RELA	10.1016/j.micpath.2017.12.027
Cryptotanshinone	STAT3	10.1007/s11010-015-2424-0
Cryptotanshinone	TNF	10.4196/kjpp.2016.20.4.347
Cryptotanshinone	IL6	10.1002/ptr.6693
Cryptotanshinone	IL1B	10.1002/ptr.6693
Cryptotanshinone	TLR4	10.1002/ptr.6693
Cryptotanshinone	MAPK1	10.1002/ptr.6693
Danshenol A	PTGS1
Danshenol A	PTGS2
Danshenol B	NR3C1
Danshenol B	OPRM1
Danshenol B	PTGS2
Danshensu	DPP4
Danshensu	F2	10.1080/15376510902810672
Danshensu	PTGS1	10.1371/journal.pone.0110124
Danshensu	PTGS2	10.1371/journal.pone.0110124
Danshensu	RELA	10.1016/j.intimp.2020.106419
Danshensu	TGFB1	10.3969/j.issn.1000-4718.2013.05.030
Danshensu	TIMP1	0.3969/j.issn.1006-5725.2018.13.009
Danshexinkum D	CHRM1
Danshexinkum D	DPP4
Danshexinkum D	ESR2
Danshexinkum D	F2
Danshexinkum D	NOS2
Danshexinkum D	PPARG
Danshexinkum D	PTGS1
Danshexinkum D	PTGS2
Deoxyneocryptotanshinone	CHRM1
Deoxyneocryptotanshinone	OPRD1
Deoxyneocryptotanshinone	OPRM1
Deoxyneocryptotanshinone	PTGS1
Deoxyneocryptotanshinone	PTGS2
DihydroisotanshinoneⅠ	CHRM1
DihydroisotanshinoneⅠ	F2
DihydroisotanshinoneⅠ	GABRA1
DihydroisotanshinoneⅠ	MAPK14
DihydroisotanshinoneⅠ	NOS2
DihydroisotanshinoneⅠ	OPRD1
DihydroisotanshinoneⅠ	OPRM1
DihydroisotanshinoneⅠ	PPARG
DihydroisotanshinoneⅠ	PTGS1
DihydroisotanshinoneⅠ	PTGS2
DihydroisotanshinoneⅠ	SLC6A4
15,16-DihydrotanshinoneⅠ	TNF	10.1016/j.taap.2018.02.018
15,16-DihydrotanshinoneⅠ	IL6	10.1016/j.taap.2018.02.018
15,16-DihydrotanshinoneⅠ	NOS2	10.1016/j.taap.2018.02.018
15,16-DihydrotanshinoneⅠ	IL1B	10.1016/j.taap.2018.02.018
15,16-DihydrotanshinoneⅠ	CASP8	10.1016/j.taap.2018.02.018
15,16-DihydrotanshinoneⅠ	MLKL	10.1016/j.taap.2018.02.018
15,16-DihydrotanshinoneⅠ	HMGB1	10.1016/j.taap.2018.02.018
Epidanshenspiroketallactone	CHRM1
Epidanshenspiroketallactone	GABRA1
Epidanshenspiroketallactone	OPRD1
Epidanshenspiroketallactone	OPRM1
Epidanshenspiroketallactone	PTGS1
Epidanshenspiroketallactone	PTGS2
Epidanshenspiroketallactone	SLC6A4
Formyltanshinone	DPP4
Formyltanshinone	F2
Formyltanshinone	PTGS2
Isocryptotanshinone	CHRM1
Isocryptotanshinone	DRD2
Isocryptotanshinone	GABRA1
Isocryptotanshinone	NOS2
Isocryptotanshinone	OPRD1
Isocryptotanshinone	OPRM1
Isocryptotanshinone	PTGS1
Isocryptotanshinone	PTGS2
Luteolin	ABCG2	10.1002/ijc.26308
Luteolin	ALOX5
Luteolin	CASP9	10.3390/biomedicines8110453
Luteolin	CCND1	ISSN:1936-2625/IJCEP0060798
Luteolin	CD40LG	10.1186/1742-2094-5-41
Luteolin	DPP4
Luteolin	GSTP1
Luteolin	HMOX1	10.1186/1742-2094-9-118.
Luteolin	ICAM1	10.1016/j.fct.2011.07.012
Luteolin	IFNG	10.1016/j.bcp.2004.05.012
Luteolin	IL10	10.1155/2021/8883962
Luteolin	IL2	10.13241/j.cnki.pmb.2009.08.018
Luteolin	IL4	10.3389/fphar.2020.00291
Luteolin	IL6	10.1073/pnas.0802865105
Luteolin	MAPK1	10.1016/j.lfs.2014.11.014
Luteolin	MMP1	10.1016/j.jdermsci.2010.10.016
Luteolin	MMP2	10.1080/15384047.2017.1394542
Luteolin	MMP9	10.1080/15384047.2017.1394542
Luteolin	NFKBIA	10.1002/biof.1449
Luteolin	PPARG	10.1142/S0192415X14500724
Luteolin	PTGS1	10.1055/s-2007-967122
Luteolin	PTGS2	10.1023/B:MCBI.0000044364.73144.fe
Luteolin	RELA	10.1002/biof.1449
Luteolin	TNF	10.1038/sj.bjp.0704803
Luteolin	TP53	10.1111/cas.14334
Luteolin	VEGFA	10.1007/s10637-020-01052-8
Methylenetanshinquinone	CHRM1
Methylenetanshinquinone	DPP4
Methylenetanshinquinone	F2
Methylenetanshinquinone	GABRA1
Methylenetanshinquinone	OPRD1
Methylenetanshinquinone	OPRM1
Methylenetanshinquinone	PTGS2
Methylenetanshinquinone	SLC6A4
Miltionone Ⅰ	CHRM1
Miltionone Ⅰ	NR3C1
Miltionone Ⅰ	OPRD1
Miltionone Ⅰ	OPRM1
Miltionone Ⅰ	PTGS1
Miltionone Ⅰ	PTGS2
Miltionone Ⅱ	F2
Miltionone Ⅱ	NR3C1
Miltionone Ⅱ	PTGS2
Miltirone	CHRM1
Miltirone	OPRD1
Miltirone	OPRM1
Miltirone	PTGS1
Miltirone	PTGS2
Miltirone	TNF	10.1016/j.biopha.2016.11.061
Miltirone	IL6	10.1016/j.biopha.2016.11.061
Miltirone	IL1B	10.1016/j.biopha.2016.11.061
Miltirone	TLR4	10.1016/j.biopha.2016.11.061
Neocryptotanshinone	CHRM1
Neocryptotanshinone	OPRM1
Neocryptotanshinone	PPARG
Neocryptotanshinone	PTGS1
Neocryptotanshinone	PTGS2	10.1016/j.apsb.2015.01.010
Neocryptotanshinone II	CHRM1
Neocryptotanshinone II	GABRA1
Neocryptotanshinone II	OPRD1
Neocryptotanshinone II	OPRM1
Neocryptotanshinone II	PTGS1
Neocryptotanshinone II	PTGS2
Neocryptotanshinone II	SLC6A4
Protocatechuic Acid	ALOX5
Protocatechuic Acid	PRKCB
Protocatechuic Acid	PTGS1
Protocatechuic Acid	PTGS2	10.1016/j.fct.2012.05.056
Protocatechuic Acid	MAPK1	10.3390/nu9030288
Protocatechuic Acid	STAT3	10.3390/nu9030289
Protocatechuic Acid	RELA	10.3390/nu9030290
Protocatechuic Acid	TNF	10.3390/nu9030288
Protocatechuic Acid	IL6	10.3390/nu9030289
Protocatechuic Acid	IL1B	10.3390/nu9030290
Przewaquinone B	DPP4
Przewaquinone B	F2
Przewaquinone B	PTGS2
Przewaquinone C	CHRM1
Przewaquinone C	DPP4
Przewaquinone C	F2
Przewaquinone C	GABRA1
Przewaquinone C	OPRD1
Przewaquinone C	OPRM1
Przewaquinone C	PTGS1
Przewaquinone C	PTGS2
Przewaquinone F	DPP4
Przewaquinone F	F2
Przewaquinone F	PTGS2
Rosmarinic Acid	FYN	10.1021/jm0607202
Rosmarinic Acid	MMP1	10.1080/10799893.2020.1808674
Rosmarinic Acid	IL6	10.1038/srep46252
Rosmarinic Acid	IL1B	10.1038/srep46253
Rosmarinic Acid	IL22	10.1038/srep46254
Rosmarinic Acid	PTGS2	10.1038/srep46255
Rosmarinic Acid	NOS2	10.1038/srep46256
Rosmarinic Acid	XIAP	10.1038/srep46257
Rosmarinic Acid	RELA	10.1038/srep46258
Rosmarinic Acid	STAT3	10.1038/srep46259
Rosmarinic Acid	TNF	10.1039/c7fo01490b
Salvianolic Acid A	CCND1
Salvianolic Acid A	TNF	10.3390/nu10060791
Salvianolic Acid A	IL6	10.3390/nu10060791
Salvianolic Acid A	IL1B	10.3390/nu10060791
Salvianolic Acid A	TGFB1	10.3390/nu10060791
Salvianolic Acid A	OCLN	10.3390/nu10060791
Salvianolic Acid B	MMP1	10.1111/php.12427
Salvianolic Acid B	MMP9	10.1002/jcb.21042
Salvianolic Acid B	TNF	10.3389/fphar.2016.00134
Salvianolic Acid B	IL6	10.3389/fphar.2016.00134
Salvianolic Acid B	IL1B	10.3389/fphar.2016.00134
Salvianolic Acid B	NOS2	10.3389/fphar.2016.00134
Salvianolic Acid B	NOX1	10.3389/fphar.2016.00134
Salvianolic Acid B	CLDN2	10.3389/fphar.2016.00134
Salvianolic Acid B	OCLN	10.1097/CM9.0000000000000773
Salvianolic Acid B	CD40	10.1016/j.etap.2015.10.009
Salvianolic Acid B	NLRP3	10.1016/j.etap.2015.10.009
Salvianolic Acid D	F2
Salvianolic Acid D	PTGS2
Salvianolic Acid G	PTGS2
Salviolone	CHRM1
Salviolone	DRD2
Salviolone	F2
Salviolone	GABRA1
Salviolone	GABRA2
Salviolone	GABRA3
Salviolone	GABRA5
Salviolone	OPRD1
Salviolone	OPRM1
Salviolone	PTGS1
Salviolone	PTGS2
Salviolone	SLC6A4
Sclareol	PTGS2	ISSN:1936-2625/IJCEP0005297
Tanshinaldehyde	CHRM1
Tanshinaldehyde	DPP4
Tanshinaldehyde	F2
Tanshinaldehyde	OPRD1
Tanshinaldehyde	OPRM1
Tanshinaldehyde	PTGS2
Tanshindiol B	DPP4
Tanshindiol B	F2
Tanshindiol B	PTGS2
Tanshinone IIA	CHRM1	10.1021/acs.chemrestox.9b00117
Tanshinone IIA	DPP4
Tanshinone IIA	EDN1
Tanshinone IIA	F2	10.1038/aps.2012.84
Tanshinone IIA	FOS	10.1038/emm.2006.31
Tanshinone IIA	MMP9	10.1002/jcb.21599
Tanshinone IIA	MYC	10.1038/s41419-020-2579-9
Tanshinone IIA	NFKBIA	10.1002/jcb.24553
Tanshinone IIA	NR1I2	10.1016/j.cbi.2008.08.013
Tanshinone IIA	OPRD1
Tanshinone IIA	OPRM1
Tanshinone IIA	PTGS2	10.1186/s40709-019-0102-1
Tanshinone IIA	RELA	10.1002/jcb.24553
Tanshinone IIA	TP53	10.3727/096504017X14941825760362
Tanshinone IIA	TNF	10.2147/DDDT.S79388
Tanshinone IIA	IL6	10.2147/DDDT.S79388
Tanshinone IIA	IL1B	10.1155/2016/7916763
Tanshinone IIA	NOS2	10.2147/DDDT.S79388
Tanshinone IIA	IL10	10.1155/2016/7916763
