# Supplementary material for: Salvia miltiorrhiza Bge. (Danshen) for Inflammatory Bowel Disease: Clinical Evidence and Network Pharmacology-Based Strategy for Developing Supplementary Medical Application
Source: Front Pharmacol. 2022 Jan 19;12:741871. doi: 10.3389/fphar.2021.741871 (PMC8807566; doi:10.3389/fphar.2021.741871)
Supplement: Supplementary file 1 [file DataSheet1.ZIP › MATERIAL S3.xlsx]

## Sheet: Sheet1
Category	Term	Count	%	PValue	Genes	List Total	Pop Hits	Pop Total	Fold Enrichment	Bonferroni	Benjamini	FDR
KEGG_PATHWAY	hsa05145:Toxoplasmosis	18	27.2727	5.87e-17	IL10, CD40, TGFB1, NOS2, STAT3, XIAP, MAPK14, TNF, RELA, CASP9, NFKBIA, CASP8, CD40LG, IFNG, ALOX5, MAPK1, IL12A, TLR4	65	110	6879	17.3178	1.92e-14	1.02e-14	5.05e-15
KEGG_PATHWAY	hsa05140:Leishmaniasis	15	22.7273	1.26e-15	IL10, TGFB1, NOS2, FOS, PTGS2, MAPK14, TNF, RELA, IL4, NFKBIA, IFNG, IL1B, MAPK1, IL12A, TLR4	65	71	6879	22.3586	2.11e-13	1.09e-13	5.42e-14
KEGG_PATHWAY	hsa05321:Inflammatory bowel disease (IBD)	14	21.2121	9.83e-15	IL10, IL22, TGFB1, STAT3, TNF, IL2, RELA, IL4, IL6, IFNG, IL1B, IL12A, TLR4, IL17A	65	64	6879	23.1505	1.71e-12	5.67e-13	2.82e-13
KEGG_PATHWAY	hsa05142:Chagas disease (American trypanosomiasis)	16	24.2424	1.52e-14	IL10, TGFB1, NOS2, FOS, MAPK14, TNF, IL2, RELA, NFKBIA, IL6, CASP8, IFNG, IL1B, MAPK1, IL12A, TLR4	65	104	6879	16.2817	2.63e-12	6.58e-13	3.27e-13
KEGG_PATHWAY	hsa05144:Malaria	12	18.1818	4.08e-13	IL10, SELP, IL6, CD40, TGFB1, CD40LG, IFNG, IL1B, IL12A, TNF, TLR4, ICAM1	65	49	6879	25.9177	7.05e-11	1.41e-11	7.01e-12
KEGG_PATHWAY	hsa05200:Pathways in cancer	23	34.8485	2.19e-12	TGFB1, NOS2, PRKCB, MMP1, GSTP1, MMP2, STAT3, XIAP, FOS, PTGS2, MMP9, RELA, VEGFA, CASP9, NFKBIA, IL6, CASP8, CCND1, MYC, MAPK1, PPARG, RAC1, TP53	65	393	6879	6.19366	3.79e-10	5.66e-11	2.81e-11
KEGG_PATHWAY	hsa05161:Hepatitis B	16	24.2424	2.29e-12	TGFB1, PRKCB, STAT3, FOS, TNF, MMP9, RELA, CASP9, NFKBIA, IL6, CASP8, CCND1, MYC, MAPK1, TP53, TLR4	65	145	6879	11.6779	3.96e-10	5.66e-11	2.81e-11
KEGG_PATHWAY	hsa04668:TNF signaling pathway	14	21.2121	1.01e-11	EDN1, MLKL, FOS, PTGS2, MAPK14, TNF, MMP9, RELA, ICAM1, NFKBIA, IL6, CASP8, IL1B, MAPK1	65	107	6879	13.847	1.75e-09	2.18e-10	1.09e-10
KEGG_PATHWAY	hsa05133:Pertussis	12	18.1818	5.69e-11	IL10, IL6, NOS2, IL1B, NLRP3, MAPK1, IL12A, FOS, MAPK14, TNF, TLR4, RELA	65	75	6879	16.9329	9.85e-09	1.09e-09	5.44e-10
KEGG_PATHWAY	hsa04620:Toll-like receptor signaling pathway	13	19.697	1.61e-10	CD40, FOS, MAPK14, TNF, RELA, NFKBIA, IL6, CASP8, IL1B, MAPK1, IL12A, RAC1, TLR4	65	106	6879	12.9792	2.78e-08	2.78e-09	1.38e-09
KEGG_PATHWAY	hsa04066:HIF-1 signaling pathway	12	18.1818	8.82e-10	IL6, EDN1, IFNG, NOS2, PRKCB, STAT3, MAPK1, HMOX1, TIMP1, TLR4, RELA, VEGFA	65	96	6879	13.2288	1.53e-07	1.39e-08	6.9e-09
KEGG_PATHWAY	hsa04660:T cell receptor signaling pathway	12	18.1818	1.38e-09	IL10, NFKBIA, IL4, CD40LG, IFNG, MAPK1, FYN, FOS, MAPK14, TNF, RELA, IL2	65	100	6879	12.6997	2.38e-07	1.99e-08	9.87e-09
KEGG_PATHWAY	hsa04380:Osteoclast differentiation	13	19.697	1.94e-09	TGFB1, FOS, MAPK14, TNF, RELA, NFKBIA, IFNG, IL1B, MAPK1, FYN, PPARG, RAC1, NOX1	65	131	6879	10.5023	3.35e-07	2.58e-08	1.28e-08
KEGG_PATHWAY	hsa05162:Measles	13	19.697	2.31e-09	STAT3, IL2, RELA, IL4, NFKBIA, IL6, IFNG, CCND1, IL1B, FYN, IL12A, TP53, TLR4	65	133	6879	10.3444	4e-07	2.86e-08	1.42e-08
KEGG_PATHWAY	hsa05205:Proteoglycans in cancer	15	22.7273	2.61e-09	TGFB1, PRKCB, MMP2, STAT3, MAPK14, TNF, MMP9, VEGFA, CCND1, PLAU, MYC, MAPK1, RAC1, TP53, TLR4	65	200	6879	7.93731	4.51e-07	3.01e-08	1.49e-08
KEGG_PATHWAY	hsa05164:Influenza A	14	21.2121	4.74e-09	PRKCB, MAPK14, TNF, RELA, ICAM1, CASP9, NFKBIA, IL6, IFNG, IL1B, NLRP3, MAPK1, IL12A, TLR4	65	174	6879	8.51512	8.19e-07	5.12e-08	2.55e-08
KEGG_PATHWAY	hsa04064:NF-kappa B signaling pathway	11	16.6667	5.36e-09	NFKBIA, CD40, CD40LG, PLAU, IL1B, XIAP, PTGS2, TNF, TLR4, RELA, ICAM1	65	87	6879	13.3809	9.28e-07	5.46e-08	2.71e-08
KEGG_PATHWAY	hsa05152:Tuberculosis	14	21.2121	5.84e-09	IL10, TGFB1, NOS2, MAPK14, TNF, RELA, CASP9, IL6, CASP8, IFNG, IL1B, MAPK1, IL12A, TLR4	65	177	6879	8.3708	1.01e-06	5.47e-08	2.72e-08
KEGG_PATHWAY	hsa05323:Rheumatoid arthritis	11	16.6667	6.01e-09	IL6, TGFB1, IFNG, MMP1, IL1B, FOS, TNF, TLR4, IL17A, ICAM1, VEGFA	65	88	6879	13.2288	1.04e-06	5.47e-08	2.72e-08
KEGG_PATHWAY	hsa05143:African trypanosomiasis	8	12.1212	1.52e-08	IL10, IL6, IFNG, PRKCB, IL1B, IL12A, TNF, ICAM1	65	33	6879	25.6559	2.63e-06	1.32e-07	6.55e-08
KEGG_PATHWAY	hsa05134:Legionellosis	9	13.6364	2.66e-08	NFKBIA, CASP9, IL6, CASP8, IL1B, IL12A, TNF, TLR4, RELA	65	54	6879	17.6385	4.6e-06	2.19e-07	1.09e-07
KEGG_PATHWAY	hsa05330:Allograft rejection	8	12.1212	3.56e-08	IL10, IL4, CD40, CD40LG, IFNG, IL12A, TNF, IL2	65	37	6879	22.8823	6.17e-06	2.68e-07	1.33e-07
KEGG_PATHWAY	hsa04621:NOD-like receptor signaling pathway	9	13.6364	3.58e-08	NFKBIA, IL6, CASP8, IL1B, NLRP3, MAPK1, MAPK14, TNF, RELA	65	56	6879	17.0085	6.19e-06	2.68e-07	1.33e-07
KEGG_PATHWAY	hsa05146:Amoebiasis	11	16.6667	3.72e-08	IL10, IL6, TGFB1, IFNG, NOS2, PRKCB, IL1B, IL12A, TNF, TLR4, RELA	65	106	6879	10.9824	6.44e-06	2.68e-07	1.33e-07
KEGG_PATHWAY	hsa05132:Salmonella infection	10	15.1515	5.6e-08	IL6, IFNG, NOS2, IL1B, MAPK1, FOS, RAC1, MAPK14, TLR4, RELA	65	83	6879	12.7507	9.69e-06	3.88e-07	1.93e-07
KEGG_PATHWAY	hsa05219:Bladder cancer	8	12.1212	7.56e-08	CCND1, MMP1, MYC, MMP2, MAPK1, TP53, MMP9, VEGFA	65	41	6879	20.6499	1.31e-05	5.03e-07	2.5e-07
KEGG_PATHWAY	hsa05212:Pancreatic cancer	9	13.6364	1.19e-07	CASP9, TGFB1, CCND1, STAT3, MAPK1, RAC1, TP53, RELA, VEGFA	65	65	6879	14.6535	2.06e-05	7.63e-07	3.79e-07
KEGG_PATHWAY	hsa05416:Viral myocarditis	8	12.1212	7.91e-07	CASP9, CD40, CASP8, CD40LG, CCND1, FYN, RAC1, ICAM1	65	57	6879	14.8534	0.000137	4.89e-06	2.43e-06
KEGG_PATHWAY	hsa05222:Small cell lung cancer	9	13.6364	9.82e-07	NFKBIA, CASP9, CCND1, NOS2, MYC, XIAP, PTGS2, TP53, RELA	65	85	6879	11.2056	0.00017	5.86e-06	2.91e-06
KEGG_PATHWAY	hsa05210:Colorectal cancer	8	12.1212	1.42e-06	CASP9, TGFB1, CCND1, MYC, MAPK1, FOS, RAC1, TP53	65	62	6879	13.6556	0.000246	8.18e-06	4.07e-06
KEGG_PATHWAY	hsa04060:Cytokine-cytokine receptor interaction	13	19.697	1.85e-06	IL10, IL22, CD40, TGFB1, TNF, IL2, IL4, IL6, CD40LG, IFNG, IL1B, IL12A, IL17A	65	243	6879	5.66173	0.00032	1.03e-05	5.13e-06
KEGG_PATHWAY	hsa05166:HTLV-I infection	13	19.697	2.94e-06	CD40, TGFB1, XIAP, FOS, TNF, IL2, RELA, ICAM1, NFKBIA, IL6, CCND1, MYC, TP53	65	254	6879	5.41654	0.000509	1.59e-05	7.9e-06
KEGG_PATHWAY	hsa04672:Intestinal immune network for IgA production	7	10.6061	4.07e-06	IL10, IL4, IL6, CD40, TGFB1, CD40LG, IL2	65	47	6879	15.762	0.000704	2.13e-05	1.06e-05
KEGG_PATHWAY	hsa04630:Jak-STAT signaling pathway	10	15.1515	6.58e-06	IL10, IL4, IL22, IL6, IFNG, CCND1, MYC, STAT3, IL12A, IL2	65	145	6879	7.29867	0.00113751	3.35e-05	1.66e-05
KEGG_PATHWAY	hsa04071:Sphingolipid signaling pathway	9	13.6364	1.33e-05	OPRD1, PRKCB, MAPK1, FYN, RAC1, MAPK14, TNF, TP53, RELA	65	120	6879	7.93731	0.00229475	6.56e-05	3.26e-05
KEGG_PATHWAY	hsa04370:VEGF signaling pathway	7	10.6061	1.9e-05	CASP9, PRKCB, MAPK1, RAC1, MAPK14, PTGS2, VEGFA	65	61	6879	12.1445	0.00328552	9.14e-05	4.54e-05
KEGG_PATHWAY	hsa04210:Apoptosis	7	10.6061	2.09e-05	NFKBIA, CASP9, CASP8, XIAP, TNF, TP53, RELA	65	62	6879	11.9486	0.00361069	9.78e-05	4.86e-05
KEGG_PATHWAY	hsa05160:Hepatitis C	9	13.6364	2.82e-05	NFKBIA, OCLN, STAT3, MAPK1, CLDN2, MAPK14, TNF, TP53, RELA	65	133	6879	7.16148	0.00486023	0.000128	6.37e-05
KEGG_PATHWAY	hsa04664:Fc epsilon RI signaling pathway	7	10.6061	3.56e-05	IL4, PRKCB, MAPK1, FYN, RAC1, MAPK14, TNF	65	68	6879	10.8943	0.00614743	0.000158	7.86e-05
KEGG_PATHWAY	hsa04723:Retrograde endocannabinoid signaling	8	12.1212	3.74e-05	GABRA2, GABRA1, PRKCB, GABRA5, GABRA3, MAPK1, MAPK14, PTGS2	65	101	6879	8.38264	0.00644212	0.000162	8.03e-05
KEGG_PATHWAY	hsa05168:Herpes simplex infection	10	15.1515	4.27e-05	NFKBIA, IL6, CASP8, IFNG, IL1B, IL12A, FOS, TNF, TP53, RELA	65	183	6879	5.7831	0.00736692	0.00018	8.96e-05
KEGG_PATHWAY	hsa04917:Prolactin signaling pathway	7	10.6061	4.56e-05	CCND1, STAT3, MAPK1, FOS, MAPK14, RELA, ESR2	65	71	6879	10.434	0.00786419	0.000188	9.34e-05
KEGG_PATHWAY	hsa05220:Chronic myeloid leukemia	7	10.6061	4.94e-05	NFKBIA, TGFB1, CCND1, MYC, MAPK1, TP53, RELA	65	72	6879	10.2891	0.00851443	0.000199	9.89e-05
KEGG_PATHWAY	hsa04151:PI3K-Akt signaling pathway	13	19.697	6.47e-05	CHRM1, IL2, RELA, VEGFA, CASP9, IL4, IL6, CCND1, MYC, MAPK1, RAC1, TP53, TLR4	65	345	6879	3.98783	0.0111249	0.000254	0.000126
KEGG_PATHWAY	hsa04670:Leukocyte transendothelial migration	8	12.1212	8.59e-05	OCLN, PRKCB, MMP2, RAC1, CLDN2, MAPK14, MMP9, ICAM1	65	115	6879	7.36214	0.0147573	0.00033	0.000164
KEGG_PATHWAY	hsa04010:MAPK signaling pathway	11	16.6667	9.95e-05	TGFB1, PRKCB, MYC, IL1B, MAPK1, FOS, RAC1, MAPK14, TNF, TP53, RELA	65	253	6879	4.60134	0.0170667	0.000374	0.000186
KEGG_PATHWAY	hsa05169:Epstein-Barr virus infection	8	12.1212	0.000125	NFKBIA, CD40, MYC, STAT3, MAPK14, TP53, RELA, ICAM1	65	122	6879	6.93972	0.0213682	0.00046	0.000228
KEGG_PATHWAY	hsa05216:Thyroid cancer	5	7.57576	0.000136	CCND1, MYC, MAPK1, PPARG, TP53	65	29	6879	18.2467	0.0232419	0.00049	0.000244
KEGG_PATHWAY	hsa05310:Asthma	5	7.57576	0.000156	IL10, IL4, CD40, CD40LG, TNF	65	30	6879	17.6385	0.0265861	0.00055	0.000273
KEGG_PATHWAY	hsa05332:Graft-versus-host disease	5	7.57576	0.000228	IL6, IFNG, IL1B, TNF, IL2	65	33	6879	16.035	0.0386368	0.000788	0.000392
KEGG_PATHWAY	hsa04622:RIG-I-like receptor signaling pathway	6	9.09091	0.000452	NFKBIA, CASP8, IL12A, MAPK14, TNF, RELA	65	70	6879	9.07121	0.0752503	0.00153362	0.000762
KEGG_PATHWAY	hsa04940:Type I diabetes mellitus	5	7.57576	0.000585	IFNG, IL1B, IL12A, TNF, IL2	65	42	6879	12.5989	0.0962935	0.00194656	0.000968
KEGG_PATHWAY	hsa05202:Transcriptional misregulation in cancer	8	12.1212	0.00085	IL6, CD40, PLAU, MYC, PPARG, TP53, MMP9, RELA	65	167	6879	5.06974	0.136777	0.00277397	0.00137897
KEGG_PATHWAY	hsa04650:Natural killer cell mediated cytotoxicity	7	10.6061	0.000891	IFNG, PRKCB, MAPK1, FYN, RAC1, TNF, ICAM1	65	122	6879	6.07226	0.142849	0.0028532	0.00141835
KEGG_PATHWAY	hsa04080:Neuroactive ligand-receptor interaction	10	15.1515	0.000961	OPRD1, GABRA2, GABRA1, CHRM1, GABRA5, GABRA3, OPRM1, F2, DRD2, NR3C1	65	277	6879	3.82061	0.153209	0.00302221	0.00150237
KEGG_PATHWAY	hsa05014:Amyotrophic lateral sclerosis (ALS)	5	7.57576	0.00113872	CASP9, RAC1, MAPK14, TNF, TP53	65	50	6879	10.5831	0.1789	0.00351783	0.00174875
KEGG_PATHWAY	hsa05206:MicroRNAs in cancer	10	15.1515	0.00120458	CCND1, PLAU, PRKCB, MYC, STAT3, HMOX1, PTGS2, TP53, MMP9, VEGFA	65	286	6879	3.70038	0.188214	0.00365602	0.00181744
KEGG_PATHWAY	hsa05215:Prostate cancer	6	9.09091	0.00128721	NFKBIA, CASP9, CCND1, MAPK1, TP53, RELA	65	88	6879	7.21573	0.19975	0.00380638	0.00189219
KEGG_PATHWAY	hsa05213:Endometrial cancer	5	7.57576	0.00132013	CASP9, CCND1, MYC, MAPK1, TP53	65	52	6879	10.176	0.204301	0.00380638	0.00189219
KEGG_PATHWAY	hsa05320:Autoimmune thyroid disease	5	7.57576	0.00132013	IL10, IL4, CD40, CD40LG, IL2	65	52	6879	10.176	0.204301	0.00380638	0.00189219
KEGG_PATHWAY	hsa04068:FoxO signaling pathway	7	10.6061	0.00145023	IL10, IL6, TGFB1, CCND1, STAT3, MAPK1, MAPK14	65	134	6879	5.52847	0.222033	0.00411294	0.00204458
KEGG_PATHWAY	hsa05032:Morphine addiction	6	9.09091	0.00149573	GABRA2, GABRA1, PRKCB, GABRA5, GABRA3, OPRM1	65	91	6879	6.97785	0.228142	0.00417356	0.00207472
KEGG_PATHWAY	hsa05223:Non-small cell lung cancer	5	7.57576	0.00174197	CASP9, CCND1, PRKCB, MAPK1, TP53	65	56	6879	9.44918	0.260383	0.00470876	0.00234077
KEGG_PATHWAY	hsa05221:Acute myeloid leukemia	5	7.57576	0.00174197	CCND1, MYC, STAT3, MAPK1, RELA	65	56	6879	9.44918	0.260383	0.00470876	0.00234077
KEGG_PATHWAY	hsa04915:Estrogen signaling pathway	6	9.09091	0.00217315	MMP2, MAPK1, FOS, OPRM1, MMP9, ESR2	65	99	6879	6.41399	0.313647	0.00578391	0.00287524
KEGG_PATHWAY	hsa04932:Non-alcoholic fatty liver disease (NAFLD)	7	10.6061	0.00266085	IL6, TGFB1, CASP8, IL1B, RAC1, TNF, RELA	65	151	6879	4.90606	0.36931	0.00697465	0.00346717
KEGG_PATHWAY	hsa05203:Viral carcinogenesis	8	12.1212	0.00277259	NFKBIA, CASP8, CCND1, STAT3, MAPK1, RAC1, TP53, RELA	65	205	6879	4.12998	0.381417	0.00715908	0.00355885
KEGG_PATHWAY	hsa05131:Shigellosis	5	7.57576	0.00285085	NFKBIA, MAPK1, RAC1, MAPK14, RELA	65	64	6879	8.26803	0.38976	0.00725291	0.00360549
KEGG_PATHWAY	hsa04726:Serotonergic synapse	6	9.09091	0.00357588	PRKCB, ALOX5, MAPK1, PTGS2, SLC6A4, PTGS1	65	111	6879	5.72058	0.461913	0.00896561	0.00445689
KEGG_PATHWAY	hsa05020:Prion diseases	4	6.06061	0.00374196	IL6, IL1B, MAPK1, FYN	65	34	6879	12.4507	0.477209	0.00912986	0.00453854
KEGG_PATHWAY	hsa04662:B cell receptor signaling pathway	5	7.57576	0.00374694	NFKBIA, MAPK1, FOS, RAC1, RELA	65	69	6879	7.6689	0.47766	0.00912986	0.00453854
KEGG_PATHWAY	hsa04919:Thyroid hormone signaling pathway	6	9.09091	0.00416222	CASP9, CCND1, PRKCB, MYC, MAPK1, TP53	65	115	6879	5.52161	0.51401	0.0100009	0.00497154
KEGG_PATHWAY	hsa04722:Neurotrophin signaling pathway	6	9.09091	0.00498832	NFKBIA, MAPK1, RAC1, MAPK14, TP53, RELA	65	120	6879	5.29154	0.579007	0.0118216	0.00587665
KEGG_PATHWAY	hsa05033:Nicotine addiction	4	6.06061	0.00593841	GABRA2, GABRA1, GABRA5, GABRA3	65	40	6879	10.5831	0.643139	0.013883	0.0069014
KEGG_PATHWAY	hsa04350:TGF-beta signaling pathway	5	7.57576	0.00753968	TGFB1, IFNG, MYC, MAPK1, TNF	65	84	6879	6.29945	0.729993	0.0173915	0.0086455
KEGG_PATHWAY	hsa04727:GABAergic synapse	5	7.57576	0.00785764	GABRA2, GABRA1, PRKCB, GABRA5, GABRA3	65	85	6879	6.22534	0.744553	0.0178865	0.00889154
KEGG_PATHWAY	hsa04024:cAMP signaling pathway	7	10.6061	0.00987867	NFKBIA, CHRM1, MAPK1, FOS, RAC1, DRD2, RELA	65	198	6879	3.74149	0.820487	0.0221949	0.0110333
KEGG_PATHWAY	hsa04514:Cell adhesion molecules (CAMs)	6	9.09091	0.0100365	SELP, CD40, OCLN, CD40LG, CLDN2, ICAM1	65	142	6879	4.47172	0.825369	0.0222603	0.0110658
KEGG_PATHWAY	hsa04510:Focal adhesion	7	10.6061	0.0118649	CCND1, PRKCB, MAPK1, XIAP, FYN, RAC1, VEGFA	65	206	6879	3.59619	0.873169	0.0259826	0.0129162
KEGG_PATHWAY	hsa04931:Insulin resistance	5	7.57576	0.0177548	NFKBIA, IL6, STAT3, TNF, RELA	65	108	6879	4.89957	0.954913	0.0383947	0.0190864
KEGG_PATHWAY	hsa04725:Cholinergic synapse	5	7.57576	0.0194378	CHRM1, PRKCB, MAPK1, FYN, FOS	65	111	6879	4.76715	0.966488	0.0415153	0.0206376
KEGG_PATHWAY	hsa04623:Cytosolic DNA-sensing pathway	4	6.06061	0.0213937	NFKBIA, IL6, IL1B, RELA	65	64	6879	6.61442	0.976276	0.0451354	0.0224373
KEGG_PATHWAY	hsa05214:Glioma	4	6.06061	0.0222829	CCND1, PRKCB, MAPK1, TP53	65	65	6879	6.51266	0.979728	0.046445	0.0230883
KEGG_PATHWAY	hsa05211:Renal cell carcinoma	4	6.06061	0.0231921	TGFB1, MAPK1, RAC1, VEGFA	65	66	6879	6.41399	0.982742	0.0477646	0.0237443
KEGG_PATHWAY	hsa05120:Epithelial cell signaling in Helicobacter pylori infection	4	6.06061	0.0241213	NFKBIA, RAC1, MAPK14, RELA	65	67	6879	6.31825	0.985362	0.0485231	0.0241213
KEGG_PATHWAY	hsa04115:p53 signaling pathway	4	6.06061	0.0241213	CASP9, CASP8, CCND1, TP53	65	67	6879	6.31825	0.985362	0.0485231	0.0241213
KEGG_PATHWAY	hsa04920:Adipocytokine signaling pathway	4	6.06061	0.0270291	NFKBIA, STAT3, TNF, RELA	65	70	6879	6.04747	0.991265	0.0537475	0.0270291
KEGG_PATHWAY	hsa05322:Systemic lupus erythematosus	5	7.57576	0.0356147	IL10, CD40, CD40LG, IFNG, TNF	65	134	6879	3.94891	0.998115	0.0700152	0.0356147
KEGG_PATHWAY	hsa04310:Wnt signaling pathway	5	7.57576	0.0390365	CCND1, PRKCB, MYC, RAC1, TP53	65	138	6879	3.83445	0.998981	0.07588	0.0390365
KEGG_PATHWAY	hsa04015:Rap1 signaling pathway	6	9.09091	0.0450469	PRKCB, MAPK1, RAC1, DRD2, MAPK14, VEGFA	65	210	6879	3.02374	0.999656	0.0865901	0.0450469
KEGG_PATHWAY	hsa04640:Hematopoietic cell lineage	4	6.06061	0.0468679	IL4, IL6, IL1B, TNF	65	87	6879	4.86578	0.999753	0.0891005	0.0468679
KEGG_PATHWAY	hsa04921:Oxytocin signaling pathway	5	7.57576	0.0504018	CCND1, PRKCB, MAPK1, FOS, PTGS2	65	150	6879	3.52769	0.99987	0.0947773	0.0504018
KEGG_PATHWAY	hsa04912:GnRH signaling pathway	4	6.06061	0.0523459	PRKCB, MMP2, MAPK1, MAPK14	65	91	6879	4.6519	0.999909	0.0973746	0.0523459
KEGG_PATHWAY	hsa05231:Choline metabolism in cancer	4	6.06061	0.0673247	PRKCB, MAPK1, FOS, RAC1	65	101	6879	4.19132	0.999994	0.123906	0.0673247
KEGG_PATHWAY	hsa05010:Alzheimer's disease	5	7.57576	0.0705203	CASP9, CASP8, IL1B, MAPK1, TNF	65	168	6879	3.14973	0.999997	0.128421	0.0705203
KEGG_PATHWAY	hsa05130:Pathogenic Escherichia coli infection	3	4.54545	0.0812481	OCLN, FYN, TLR4	65	51	6879	6.22534	1	0.146416	0.0812481
KEGG_PATHWAY	hsa05150:Staphylococcus aureus infection	3	4.54545	0.0896097	IL10, SELP, ICAM1	65	54	6879	5.87949	1	0.159819	0.0896097
KEGG_PATHWAY	hsa04062:Chemokine signaling pathway	5	7.57576	0.0941966	NFKBIA, STAT3, MAPK1, RAC1, RELA	65	186	6879	2.84491	1	0.166286	0.0941966
